# Supplementary material for: AmpC β-Lactamase-Producing Microorganisms in South American Hospitals: A Meta-Regression Analysis, Meta-Analysis, and Review of Prevalence
Source: Trop Med Infect Dis. 2025 Sep 29;10(10):280. doi: 10.3390/tropicalmed10100280 (PMC12567592; doi:10.3390/tropicalmed10100280)
Supplement: Supplementary file 1 [file tropicalmed-10-00280-s001.zip]

Archive with 1 entries (1 files):
- tropicalmed-3850129-supplementary.pdf
